# Supplementary material for: Physical Activity Is Linked to Greater Moment-To-Moment Variability in Spontaneous Brain Activity in Older Adults
Source: PLoS One. 2015 Aug 5;10(8):e0134819. doi: 10.1371/journal.pone.0134819 (PMC4526228; doi:10.1371/journal.pone.0134819)
Supplement: S1 Dataset — “Win” in the variable name indicates this variable was Winsorized. The SD BOLD maps of the 100 participants are deposited at http://neurovault.org/collections/608/. (XLSX) [file pone.0134819.s001.xlsx]

## Sheet: Dataset100O.xls
ID	age	sex	EduYears	vo2relSEX	daily_Sed	daily_LIPA	dailyMVPA	dailylnMVPA	rel_motion	skelFA	ln_rel_motion	BRSC100vo2sexsedlightmvpa	winBRSC100vo2sexsedlightmvpa
1	61	1	12	1.96801	364.14	382.86	38.7143	3.68	0.059411	0.46	-2.82328	185653	185653
2	67	1	23	0.8788	466.83	338.33	16.6667	2.87	0.052197		-2.95273	172419	172419
3	66	2	26	0.7119	597.38	206	57.375	4.07	0.110926	0.45	-2.19889	215816	215816
4	68	2	24.5	3.39989	576.88	280.13	27.875	3.36	0.143248		-1.94318	130895	130895
5	61	2	22	1.4335	529.88	240.63	55.5	4.03	0.0577902	0.45	-2.85094	196670	196670
6	72	1	20	-0.43321	533.17	222.83	7.16667	2.1	0.0993914		-2.30869	144565	144565
7	64	2	22	1.37938	565.14	244.71	42	3.76	0.137292		-1.98565	164474	164474
8	64	1	20	-0.06189	567.14	280.86	65	4.19	0.126298		-2.06911	246920	230216
9	64	2	18	3.39989	581.57	295	76.8571	4.35	0.0904887		-2.40253	190537	190537
10	62	1	16	2.09178	423.29	285.57	47.1429	3.87	0.078826	0.48	-2.54051	166670	166670
11	61	2	17	-1.27253	541.4	252.2	1	0.69	0.131146	0.46	-2.03144	150794	150794
12	62	1	16	1.72046	535	313	43.4286	3.79	0.0954506		-2.34915	157399	157399
13	63	1	23	2.56212	615.43	232.43	61.7143	4.14	0.0935162		-2.36962	167392	167392
14	63	2	12	0.31501	529.71	338.86	10.4286	2.44	0.106346	0.46	-2.24106	169015	169015
15	69	1	16	-0.12377	434.29	301.71	24.7143	3.25	0.086346		-2.44939	230216	230216
16	72	2	17	1.93863	400	451	6.625	2.03	0.115973	0.44	-2.1544	158955	158955
17	77	2	16	-2.03022	519	354.83	12.3333	2.59	0.0948266		-2.35571	160503	160503
18	67	2	19	-0.19012	349.88	332.25	6.625	2.03	0.111762	0.48	-2.19138	186422	186422
19	70	2	18	1.12682	434.57	332.57	73.4286	4.31	0.255724	0.42	-1.36366	132686	132686
20	65	2	16	1.64999	489.14	336.57	23.2857	3.19	0.098609	0.46	-2.31659	148187	148187
21	61	2	12	-1.18233	529.86	316.57	2	1.1	0.144598	0.43	-1.9338	201731	201731
22	73	2	14	-0.4066	507	331.57	3.42857	1.49	0.178342	0.44	-1.72405	155137	155137
23	60	2	18	0.06245	482.71	364.57	28.1429	3.37	0.22674		-1.48395	206294	206294
24	67	1	16	0.7674	439.14	405.86	18.4286	2.97	0.0928295	0.46	-2.37699	173959	173959
25	62	1	12	-0.59412	486.25	217	5.75	1.91	0.165188		-1.80067	195096	195096
26	77	2	14	-0.35248	566	249.86	1.85714	1.05	0.145807		-1.92547	128706	128706
27	73	2	12	-0.98389	576.2	156.6	6	1.95	0.319533		-1.14089	171815	171815
28	70	2	18	0.49541	593.86	267.57	7.28571	2.11	0.11421	0.46	-2.16972	167958	167958
29	60	1	22	0.54461	590.57	266.71	16.2857	2.85	0.184337	0.46	-1.69099	188153	188153
30	63	2	22	0.29697	517.88	239.88	21.375	3.11	0.182954	0.46	-1.69852	194905	194905
31	69	2	12	-0.7674	546.29	232.14	3	1.39	0.244425	0.49	-1.40885	168071	168071
32	78	1	14	-0.656	574.25	274.25	1.5	0.92	0.328421	0.39	-1.11346	142129	142129
33	64	1	12	0.16091	589.71	299	25.1429	3.26	0.135068	0.46	-2.00198	179873	179873
34	69	2	16	-0.74936	607.71	396.71	11.7143	2.54	0.351841	0.46	-1.04458	183981	183981
35	60	2	24	-0.06383	552.57	229.43	14.5714	2.75	0.0994764	0.46	-2.30783	147982	147982
36	73	2	18	-0.17208	390.14	407.57	34.7143	3.58	0.151566		-1.88673	149342	149342
37	61	2	16	-0.06383	529.25	303.5	9	2.3	0.194887	0.43	-1.63534	159556	159556
38	67	2	16	-0.08187	521.29	260.57	43.4286	3.79	0.108976		-2.21663	186910	186910
39	63	2	14	-0.35248	434.86	324.14	22.7143	3.17	0.113711	0.47	-2.1741	196293	196293
40	69	2	12	-1.43489	574	204.4	4.2	1.65	0.214244	0.44	-1.54064	154782	154782
41	64	2	14	-0.71328	549.71	190	1.14286	0.76	0.133149	0.45	-2.01629	127444	127444
42	69	2	17	0.92838	475.29	227.43	18.8571	2.99	0.122163	0.44	-2.1024	177030	177030
43	61	2	24	1.14486	530.57	393.57	37	3.64	0.0827125		-2.49238	155757	155757
44	75	2	16	-0.37052	484.86	401	10.4286	2.44	0.197456	0.46	-1.62224	198061	198061
45	72	2	13	-0.24424	516.71	230.86	2	1.1	0.100049	0.44	-2.3021	153283	153283
46	70	2	16	0.20677	678.43	229.43	6.71429	2.04	0.252923	0.43	-1.37467	146575	146575
47	64	1	22	0.35894	534.43	234.29	41.4286	3.75	0.206996	0.45	-1.57506	203335	203335
48	65	2	22	0.51345	601.29	356.71	21.4286	3.11	0.208913	0.49	-1.56584	176496	176496
49	68	2	24	0.00833	611.33	255.5	5.16667	1.82	0.35386	0.45	-1.03885	188502	188502
50	70	1	12	-1.75759	596.71	165.43	13	2.64	0.400376	0.43	-0.915351	155866	155866
51	64	2	16	0.45933	489.57	316.71	6.14286	1.97	0.0932656	0.46	-2.3723	157335	157335
52	65	1	12	-0.25993	492.29	347.71	28.8571	3.4	0.191128	0.44	-1.65481	294636	230216
53	70	1	12	-0.2723	602	199.14	5.42857	1.86	0.254173		-1.36974	153355	153355
54	62	2	16	0.09853	415.67	327	10.6667	2.46	0.138342	0.45	-1.97803	180656	180656
55	60	2	17	1.09074	384.86	378	16	2.83	0.105441	0.48	-2.2496	161239	161239
56	69	2	20	-1.09213	646.17	162.83	0.833333	0.61	0.216319	0.42	-1.531	139571	139571
57	64	1	18	-0.60649	696.57	151	1.42857	0.89	0.0824582	0.43	-2.49546	141085	141085
58	65	2	14	0.35109	538	316.29	19	3	0.139558	0.43	-1.96927	177696	177696
59	61	2	12	-1.01997	634.57	237.14	12.4286	2.6	0.167381	0.47	-1.78748	175226	175226
60	63	2	16	-0.53288	507.83	258.83	2	1.1	0.298874	0.46	-1.20773	163894	163894
61	65	2	18	-0.65916	524.57	218.43	14.2857	2.73	0.126107	0.47	-2.07062	202801	202801
62	68	2	18	0.09853	560.5	319.88	7.625	2.15	0.233738	0.47	-1.45355	189069	189069
63	64	2	14	0.09853	497	302.83	6.83333	2.06	0.134308	0.44	-2.00762	180832	180832
64	60	1	16	-0.02475	589.71	198.14	31.2857	3.47	0.222235	0.49	-1.50402	217016	217016
65	68	2	12	-1.09213	576.86	139.86	1.28571	0.83	0.222935	0.46	-1.50088	196384	196384
66	60	1	20	-0.09902	590.71	234	2.28571	1.19	0.119586	0.46	-2.12372	169618	169618
67	65	2	18	0.49541	625	350.29	14.2857	2.73	0.137065	0.47	-1.9873	210319	210319
68	61	1	14	-0.51985	574.86	264.71	9.14286	2.32	0.280539	0.47	-1.27104	151799	151799
69	64	2	12	0.27893	405.57	327.71	14.7143	2.75	0.276412	0.43	-1.28586	138909	138909
70	64	2	12	-0.65916	506.75	281.5	6	1.95	0.0964874		-2.33834	137714	137714
71	62	2	16	-0.60504	391.17	271.17	13.5	2.67	0.142234	0.45	-1.95028	169778	169778
72	60	1	17	1.02733	601.14	298.43	26.2857	3.31	0.183141	0.47	-1.6975	188215	188215
73	60	2	18	0.56757	533.43	214.14	12.8571	2.63	0.130908	0.47	-2.03326	186826	186826
74	62	2	19	0.36913	437.67	310.67	30.6667	3.46	0.1001	0.46	-2.30159	170186	170186
75	67	1	14	-1.01495	507	212.4	2.6	1.28	0.170764	0.47	-1.76747	186787	186787
76	70	2	19	1.1629	541	293.88	16	2.83	0.0948763		-2.35518	158321	158321
77	75	1	17	-0.81691	570.57	186.57	1.28571	0.83	0.114945	0.45	-2.1633	182360	182360
78	61	2	16	-0.35248	480	244.67	4.33333	1.67	0.294264		-1.22328	167622	167622
79	68	2	18	-0.51484	608.57	276.86	5	1.79	0.167978	0.44	-1.78392	146132	146132
80	66	1	18	-0.64363	691.57	453.43	18.4286	2.97	0.226896		-1.48326	211758	211758
81	60	1	16	0.13615	486	287.57	10.8571	2.47	0.145808	0.48	-1.92546	189144	189144
82	63	2	17.5	-0.80348	562.71	236.14	23	3.18	0.0972131	0.45	-2.33085	146496	146496
83	61	1	20	-0.47034	640	183.8	4.8	1.76	0.247019	0.45	-1.39829	167097	167097
84	66	2	17	-0.33444	473.57	229	8.42857	2.24	0.164684	0.46	-1.80373	178075	178075
85	64	2	18	-0.11796	509.29	346.14	3	1.39	0.263976	0.43	-1.3319	172210	172210
86	65	2	14	-0.55092	585.33	163	2	1.1	0.162414		-1.81761	192514	192514
87	65	2	12	-0.04579	635.14	146.71	3	1.39	0.176713	0.46	-1.73323	168259	168259
88	65	1	17	-0.86642	544	256.2	7.2	2.1	0.134328	0.51	-2.00747	173585	173585
89	73	2	16	-0.78544	567.57	218.14	5	1.79	0.242588	0.48	-1.41639	167543	167543
90	64	2	15	1.19898	639.86	215.14	7.71429	2.16	0.0903304	0.44	-2.40428	151311	151311
91	66	2	16	-0.35248	503.86	258.86	7.14286	2.1	0.200712		-1.60588	143292	143292
92	62	1	16	1.25012	473.57	360.14	23.2857	3.19	0.0980053	0.45	-2.32273	157024	157024
93	62	2	16	-0.56896	553.86	335.43	31.7143	3.49	0.10059		-2.2967	165791	165791
94	60	1	19	0.25993	548.14	263.29	14.5714	2.75	0.119493	0.48	-2.1245	174871	174871
95	62	1	16	-0.8788	499.4	207.4	16.8	2.88	0.146658	0.48	-1.91965	198836	198836
96	68	1	12	-0.90355	570.14	166.14	10.4286	2.44	0.126282		-2.06924	138162	138162
97	61	2	14	-0.20816	496.43	324.71	19.1429	3	0.464084		-0.76769	196281	196281
98	65	1	16	-1.28725	631.83	144.83	1.66667	0.98	0.17553	0.47	-1.73995	168423	168423
99	60	2	17	2.08295	348.71	522.57	54.5714	4.02	0.16219		-1.81899	130080	130080
100	69	1	24	-1.88137	570.11	253.33	1.55556	0.94	0.278863		-1.27703	146344	146344
		1:male			min	min	min					brain scores	winsorized brain scored
		2:female
